# Supplementary material for: Acculturation as a Determinant of Obesity and Related Lifestyle Behaviors in a Multi-Ethnic Asian Population
Source: Nutrients. 2023 Aug 17;15(16):3619. doi: 10.3390/nu15163619 (PMC10459113; doi:10.3390/nu15163619)
Supplement: Supplementary file 1 [file nutrients-15-03619-s001.zip]

Archive with 1 entries (1 files):
- nutrients-2553386-supplementary.pdf
